# Supplementary material for: Transporter gene variants influencing metformin pharmacokinetics and pharmacodynamics common in European populations: a pharmacogenetic narrative review
Source: Front Pharmacol. 2026 Jun 19;17:1794405. doi: 10.3389/fphar.2026.1794405 (PMC13328363; doi:10.3389/fphar.2026.1794405)
Supplement: Supplementary file 1 [file Table2.xlsx]

## Sheet: Supplementary Table S2-Overview
rsID	Effect	European population	Allele/genotype	Cohort	Author	Article name
rs622342	↑HbA1c	Yes	C	102 Caucasian patients with T2DM	Becker et al., 2009b	Genetic variation in the organic cation transporter 1 is associated with metformin response in patients with diabetes mellitus
	↑HbA1c	No	C	69 Mexican-Mestizo patients with T2DM	Ortega-Ayala et al., 2024a	Longitudinal assessment of SNPs rs72552763 and rs622342 in SLC22A1 over HbA1c control among Mexican-Mestizo diabetic type 2 patients
	↑HbA1c	No	C	59 Mexican-Mestizo patients with T2DM	Ortega-Ayala et al., 2024b	Impact of SLC22A1 variants rs622342 and rs72552763 on HbA1c and metformin plasmatic concentration levels in patients with type 2 diabetes mellitus
	↑HbA1c	No	CC	308 Mexican patients with T2DM	Reséndiz‐Abarca et al., 2019	Altered Glycemic Control Associated With Polymorphisms in the SLC22A1 (OCT1) Gene in a Mexican Population With Type 2 Diabetes Mellitus Treated With Metformin: A Cohort Study
	↑HbA1c	No	CC	103 Mexican-Mestizo patients with T2DM	Ortega-Ayala et al., 2022	Pharmacogenetics of Metformin Transporters Suggests No Association with Therapeutic Inefficacy among Diabetes Type 2 Mexican Patients
	↑HbA1c	No	AA	111 Chinese patients with T2DM	Wu et al., 2020	SLC22A1 rs622342 Polymorphism Predicts Insulin Resistance Improvement in Patients with Type 2 Diabetes Mellitus Treated with Metformin: A Cross-Sectional Study
	no effect	Yes	C	7,968 European individuals	Dujic et al., 2017	Variants in Pharmacokinetic Transporters and Glycemic Response to Metformin: A Metgen Meta-Analysis
	no effect	Yes	C	148 Caucasian patients with T2DM	Tkáč et al., 2013	Pharmacogenomic association between a variant in SLC47A1 gene and therapeutic response to metformin in type 2 diabetes
	no effect	Yes	C	336 Caucasian patients with T2DM	Out et al., 2018	A gene variant near ATM affects the response to metformin and metformin plasma levels: a post hoc analysis of an RCT
	no effect	No	C	188 T2DM patients (India)	Phani et al., 2018	Implication of critical pharmacokinetic gene variants on therapeutic response to metformin in Type 2 diabetes
	↓HbA1c	Yes	C	1,285 metformin users of European ancestry	Mohammadi Jouabadi et al., 2024	Effects and interaction of single nucleotide polymorphisms at the pharmacokinetic/pharmacodynamic site: insights from the Rotterdam study into metformin clinical response and dose titration
	↓HbA1c	Yes	AA	98 incident Caucasian metformin users	Becker et al., 2010	Interaction between polymorphisms in the OCT1 and MATE1 transporter and metformin response
	↓HbA1c	No	C	110 patients with T2DM (Mexico)	Moreno-González et al., 2025	Genetic Variants of SLC22A1 rs628031 and rs622342 and Glycemic Control in T2DM Patients from Northern Mexico
	↓HbA1c	No	A	88 Lebanese patients with T2DM	Naja et al., 2020	rs622342 in SLC22A1, CYP2C9*2 and CYP2C9*3 and Glycemic Response in Individuals with Type 2 Diabetes Mellitus Receiving Metformin/Sulfonylurea Combination Therapy: 6-Month Follow-Up Study
	↓HbA1c	No	AA	127 Egyptian patients with T2DM	Ebid et al., 2019	The influence of SLC22A1 rs622342 and ABCC8 rs757110 genetic variants on the efficacy of metformin and glimepiride combination therapy in Egyptian patients with type 2 diabetes
	↓HbA1c	No	AA	122 patients with T2DM and 112 healthy controls (South India)	Umamaheswaran et al., 2015	Influence of SLC22A1 rs622342 genetic polymorphism on metformin response in South Indian type 2 diabetes mellitus patients
rs628031	↑HbA1c	No	AA	308 Mexican patients with T2DM	Reséndiz‐Abarca et al., 2019	Altered Glycemic Control Associated With Polymorphisms in the SLC22A1 (OCT1) Gene in a Mexican Population With Type 2 Diabetes Mellitus Treated With Metformin: A Cohort Study
	↑HbA1c	No	G	201 patients with T2DM and 89 controls (Western Saudi Arabia)	Altall et al., 2019	SLC22A1 And ATM Genes Polymorphisms Are Associated With The Risk Of Type 2 Diabetes Mellitus In Western Saudi Arabia: A Case-Control Study
	no effect	Yes	A	1,285 metformin users of European ancestry	Mohammadi Jouabadi et al., 2024	Effects and interaction of single nucleotide polymorphisms at the pharmacokinetic/pharmacodynamic site: insights from the Rotterdam study into metformin clinical response and dose titration
	no effect	Yes	A	246 patients with T2DM (Latvia)	Tarasova et al., 2012	Association of genetic variation in the organic cation transporters OCT1, OCT2 and multidrug and toxin extrusion 1 transporter protein genes with the gastrointestinal side effects and lower BMI in metformin-treated type 2 diabetes patients
	no effect	Yes	A	135 Slovenian patients with T2DM	Klen et al., 2014	The Role of Genetic Factors and Kidney and Liver Function in Glycemic Control in Type 2 Diabetes Patients on Long-Term Metformin and Sulphonylurea Cotreatment
	no effect	No	A	33 patients (24 responders and 9 non-responders)	Shikata et al., 2007	Human organic cation transporter (OCT1 and OCT2) gene polymorphisms and therapeutic effects of metformin
	no effect	No	A	69 Mexican-Mestizo patients with T2DM	Ortega-Ayala et al., 2024a	Longitudinal assessment of SNPs rs72552763 and rs622342 in SLC22A1 over HbA1c control among Mexican-Mestizo diabetic type 2 patients
	no effect	No	A	82 patients of Han nationality in Chaoshan China with T2DM	Chen et al., 2022	Association of SLC22A1, SLC22A2, SLC47A1, and SLC47A2 Polymorphisms with Metformin Efficacy in Type 2 Diabetic Patients
	no effect	No	A	140 Iranian patients with T2DM	Shokri et al., 2016	Impact of ATM and SLC22A1 Polymorphisms on Therapeutic Response to Metformin in Iranian Diabetic Patients
	no effect	No	A	100 Egyptian patients with T2DM	Ahmed et al., 2023	Association of SLC22A1, SLC47A1, and KCNJ11 polymorphisms with efficacy and safety of metformin and sulfonylurea combination therapy in Egyptian patients with type 2 diabetes
	↓HbA1c	No	G	478 Indian patients with T2DM	Singh et al., 2023	Pharmacogenetic impact of SLC22A1 gene variant rs628031 (G/A) in newly diagnosed Indian type 2 diabetes patients undergoing metformin monotherapy
	↓HbA1c	No	AA	137 Han Chinese patients with T2DM	Zhou et al., 2015	Genetic variants of OCT1 influence glycemic response to metformin in Han Chinese patients with type-2 diabetes mellitus in Shanghai
	↓HbA1c	No	GA	110 patients with T2DM (Mexico)	Moreno-González et al., 2025	Genetic Variants of SLC22A1 rs628031 and rs622342 and Glycemic Control in T2DM Patients from Northern Mexico
rs72552763	↑HbA1c	No	del	69 Mexican-Mestizo patients with T2DM	Ortega-Ayala et al., 2024a	Longitudinal assessment of SNPs rs72552763 and rs622342 in SLC22A1 over HbA1c control among Mexican-Mestizo diabetic type 2 patients
	↑HbA1c	No	del	59 Mexican-Mestizo patients with T2DM	Ortega-Ayala et al., 2024b	Impact of SLC22A1 variants rs622342 and rs72552763 on HbA1c and metformin plasmatic concentration levels in patients with type 2 diabetes mellitus
	no effect	Yes	del	7,968 European individuals	Dujic et al., 2017	Variants in Pharmacokinetic Transporters and Glycemic Response to Metformin: A Metgen Meta-Analysis
	no effect	Yes	del	12 participants (Denmark)	Sundelin et al., 2017	Genetic Polymorphisms in Organic Cation Transporter 1 Attenuates Hepatic Metformin Exposure in Humans
	no effect	Yes	del	371 Danish patients with T2DM	Christensen et al., 2011	The pharmacogenetics of metformin and its impact on plasma metformin steady-state levels and glycosylated hemoglobin A1c
	no effect	Yes	del	246 patients with T2DM (Latvia)	Tarasova et al., 2012	Association of genetic variation in the organic cation transporters OCT1, OCT2 and multidrug and toxin extrusion 1 transporter protein genes with the gastrointestinal side effects and lower BMI in metformin-treated type 2 diabetes patients
	no effect	Yes	del	34 patients with T2DM (Spain)	Pérez-Gómez et al., 2023	Identification of clinical and pharmacogenetic factors influencing metformin response in Type 2 diabetes mellitus
	no effect	No	del	103 Mexican-Mestizo patients with T2DM	Ortega-Ayala et al., 2022	Pharmacogenetics of Metformin Transporters Suggests No Association with Therapeutic Inefficacy among Diabetes Type 2 Mexican Patients
	no effect	No	del	110 patients with T2DM (Mexico)	Moreno-González et al., 2025	Genetic Variants of SLC22A1 rs628031 and rs622342 and Glycemic Control in T2DM Patients from Northern Mexico
	no effect	No	del	100 Egyptian patients with T2DM	Ahmed et al., 2023	Association of SLC22A1, SLC47A1, and KCNJ11 polymorphisms with efficacy and safety of metformin and sulfonylurea combination therapy in Egyptian patients with type 2 diabetes
	no effect	No	del	59 Mexican-Mestizo patients with T2DM	Gómez-Hernández et al., 2025	Frequency of Polymorphisms in SLC47A1 (rs2252281 and rs2289669) and SLC47A2 (rs34834489 and rs12943590) and the Influence of SLC22A1 (rs72552763 and rs622342) on HbA1c Levels in Mexican-Mestizo Patients with DMT2 Treated with Metformin Monotherapy
	↓HbA1c	No	del/GAT	86 Ethiopian patients with T2DM	Degaga et al., 2023	Association of Met420del Variant of Metformin Transporter Gene SLC22A1 with Metformin Treatment Response in Ethiopian Patients with Type 2 Diabetes
rs594709	↑HbA1c	No	GG	308 Mexican patients with T2DM	Reséndiz‐Abarca et al., 2019	Altered Glycemic Control Associated With Polymorphisms in the SLC22A1 (OCT1) Gene in a Mexican Population With Type 2 Diabetes Mellitus Treated With Metformin: A Cohort Study
	no effect	No	G	69 Mexican-Mestizo patients with T2DM	Ortega-Ayala et al., 2024a	Longitudinal assessment of SNPs rs72552763 and rs622342 in SLC22A1 over HbA1c control among Mexican-Mestizo diabetic type 2 patients
	no effect	No	G	59 Mexican-Mestizo patients with T2DM	Ortega-Ayala et al., 2024b	Impact of SLC22A1 variants rs622342 and rs72552763 on HbA1c and metformin plasmatic concentration levels in patients with type 2 diabetes mellitus
	no effect	No	G	103 Mexican-Mestizo patients with T2DM	Ortega-Ayala et al., 2022	Pharmacogenetics of Metformin Transporters Suggests No Association with Therapeutic Inefficacy among Diabetes Type 2 Mexican Patients
rs316019	no effect	Yes	A	7,968 European individuals	Dujic et al., 2017	Variants in Pharmacokinetic Transporters and Glycemic Response to Metformin: A Metgen Meta-Analysis
	no effect	Yes	A	34 patients with T2DM (Spain)	Pérez-Gómez et al., 2023	Identification of clinical and pharmacogenetic factors influencing metformin response in Type 2 diabetes mellitus
	no effect	Yes	A	148 Caucasian patients with T2DM	Tkáč et al., 2013	Pharmacogenomic association between a variant in SLC47A1 gene and therapeutic response to metformin in type 2 diabetes
	no effect	Yes	A	246 patients with T2DM (Latvia)	Tarasova et al., 2012	Association of genetic variation in the organic cation transporters OCT1, OCT2 and multidrug and toxin extrusion 1 transporter protein genes with the gastrointestinal side effects and lower BMI in metformin-treated type 2 diabetes patients
	no effect	No	A	69 Mexican-Mestizo patients with T2DM	Ortega-Ayala et al., 2024a	Longitudinal assessment of SNPs rs72552763 and rs622342 in SLC22A1 over HbA1c control among Mexican-Mestizo diabetic type 2 patients
	no effect	No	A	59 Mexican-Mestizo patients with T2DM	Ortega-Ayala et al., 2024b	Impact of SLC22A1 variants rs622342 and rs72552763 on HbA1c and metformin plasmatic concentration levels in patients with type 2 diabetes mellitus
	no effect	No	A	308 Mexican patients with T2DM	Reséndiz‐Abarca et al., 2019	Altered Glycemic Control Associated With Polymorphisms in the SLC22A1 (OCT1) Gene in a Mexican Population With Type 2 Diabetes Mellitus Treated With Metformin: A Cohort Study
	no effect	No	A	82 patients of Han nationality in Chaoshan China with T2DM	Chen et al., 2022	Association of SLC22A1, SLC22A2, SLC47A1, and SLC47A2 Polymorphisms with Metformin Efficacy in Type 2 Diabetic Patients
	no effect	No	A	103 Mexican-Mestizo patients with T2DM	Ortega-Ayala et al., 2022	Pharmacogenetics of Metformin Transporters Suggests No Association with Therapeutic Inefficacy among Diabetes Type 2 Mexican Patients
rs2076828	no effect	Yes	G	1,285 metformin users of European ancestry	Mohammadi Jouabadi et al., 2024	Effects and interaction of single nucleotide polymorphisms at the pharmacokinetic/pharmacodynamic site: insights from the Rotterdam study into metformin clinical response and dose titration
	no effect	No	G	206 Kazakh patients with metabolic syndrome or T2DM	Imangaliyeva et al., 2025	Pharmacogenetic Predictors of Metformin Response in Metabolic Syndrome and Type 2 Diabetes: Evidence from a Cohort Study in Kazakhstan
	no effect	No	G	69 Mexican-Mestizo patients with T2DM	Ortega-Ayala et al., 2024a	Longitudinal assessment of SNPs rs72552763 and rs622342 in SLC22A1 over HbA1c control among Mexican-Mestizo diabetic type 2 patients
	no effect	No	G	59 Mexican-Mestizo patients with T2DM	Ortega-Ayala et al., 2024b	Impact of SLC22A1 variants rs622342 and rs72552763 on HbA1c and metformin plasmatic concentration levels in patients with type 2 diabetes mellitus
	no effect	No	G	103 Mexican-Mestizo patients with T2DM	Ortega-Ayala et al., 2022	Pharmacogenetics of Metformin Transporters Suggests No Association with Therapeutic Inefficacy among Diabetes Type 2 Mexican Patients
rs272893	no effect	Yes	T	7,968 European individuals	Dujic et al., 2017	Variants in Pharmacokinetic Transporters and Glycemic Response to Metformin: A Metgen Meta-Analysis
	no effect	Yes	T	34 patients with T2DM (Spain)	Pérez-Gómez et al., 2023	Identification of clinical and pharmacogenetic factors influencing metformin response in Type 2 diabetes mellitus
	↓HbA1c	No	C	146 patients with T2DM (India)	Vohra et al., 2023	Implications of genetic variations, differential gene expression, and allele-specific expression on metformin response in drug-naive type 2 diabetes
rs2289669	no effect	Yes	A	7,968 European individuals	Dujic et al., 2017	Variants in Pharmacokinetic Transporters and Glycemic Response to Metformin: A Metgen Meta-Analysis
	no effect	Yes	A	more than 10,000 MetGen participants of European ancestry and in vitro study	Kalamajski et al., 2022	Genomic editing of metformin efficacy-associated genetic variants in SLC47A1 does not alter SLC47A1 expression
	no effect	Yes	A	135 Slovenian patients with T2DM	Klen et al., 2014	The Role of Genetic Factors and Kidney and Liver Function in Glycemic Control in Type 2 Diabetes Patients on Long-Term Metformin and Sulphonylurea Cotreatment
	no effect	Yes	A	246 patients with T2DM (Latvia)	Tarasova et al., 2012	Association of genetic variation in the organic cation transporters OCT1, OCT2 and multidrug and toxin extrusion 1 transporter protein genes with the gastrointestinal side effects and lower BMI in metformin-treated type 2 diabetes patients
	no effect	No	A	308 Mexican patients with T2DM	Reséndiz‐Abarca et al., 2019	Altered Glycemic Control Associated With Polymorphisms in the SLC22A1 (OCT1) Gene in a Mexican Population With Type 2 Diabetes Mellitus Treated With Metformin: A Cohort Study
	no effect	No	A	82 patients of Han nationality in Chaoshan China with T2DM	Chen et al., 2022	Association of SLC22A1, SLC22A2, SLC47A1, and SLC47A2 Polymorphisms with Metformin Efficacy in Type 2 Diabetic Patients
	no effect	No	A	53 Chinese patients with T2DM	Xiao et al., 2016	The Impacts of SLC22A1 rs594709 and SLC47A1 rs2289669 Polymorphisms on Metformin Therapeutic Efficacy in Chinese Type 2 Diabetes Patients
	no effect	No	A	188 T2DM patients (India)	Phani et al., 2018	Implication of critical pharmacokinetic gene variants on therapeutic response to metformin in Type 2 diabetes
	no effect	No	A	59 Mexican-Mestizo patients with T2DM	Gómez-Hernández et al., 2025	Frequency of Polymorphisms in SLC47A1 (rs2252281 and rs2289669) and SLC47A2 (rs34834489 and rs12943590) and the Influence of SLC22A1 (rs72552763 and rs622342) on HbA1c Levels in Mexican-Mestizo Patients with DMT2 Treated with Metformin Monotherapy
	no effect	No	A	105 T2DM (India)	Raj et al., 2018	Lack of effect of the SLC47A1 and SLC47A2 gene polymorphisms on the glycemic response to metformin in type 2 diabetes mellitus patients
	↓HbA1c	Yes	A	116 Caucasian patients with T2DM	Becker et al., 2009a	Genetic Variation in the Multidrug and Toxin Extrusion 1 Transporter Protein Influences the Glucose-Lowering Effect of Metformin in Patients With Diabetes: A Preliminary Study
	↓HbA1c	No	A	100 Egyptian patients with T2DM	Ahmed et al., 2023	Association of SLC22A1, SLC47A1, and KCNJ11 polymorphisms with efficacy and safety of metformin and sulfonylurea combination therapy in Egyptian patients with type 2 diabetes
	↓HbA1c	No	A	953 patients with T2DM (meta-analysis)	Kim et al., 2022	Association of the SLC47A1 Gene Variant With Responses to Metformin Monotherapy in Drug-naive Patients With Type 2 Diabetes
	↓HbA1c	No	A	291 Chinese patients with T2DM	Liang et al., 2017	Differential increments of basal glucagon-like-1 peptide concentration among SLC47A1 rs2289669 genotypes were associated with inter-individual variability in glycaemic response to metformin in Chinese people with newly diagnosed Type 2 diabetes
	↓HbA1c	No	A	71 Iranian patients with T2DM	Mousavi et al., 2017	Pharmacogenetic variation of SLC47A1 gene and metformin response in type2 diabetes patients
	↓HbA1c	Yes	AA	34 patients with T2DM (Spain)	Pérez-Gómez et al., 2023	Identification of clinical and pharmacogenetic factors influencing metformin response in Type 2 diabetes mellitus
	↓HbA1c	Yes	AA	98 incident Caucasian metformin users	Becker et al., 2010	Interaction between polymorphisms in the OCT1 and MATE1 transporter and metformin response
	↓HbA1c	Yes	AA	148 Caucasian patients with T2DM	Tkáč et al., 2013	Pharmacogenomic association between a variant in SLC47A1 gene and therapeutic response to metformin in type 2 diabetes
	↓HbA1c	No	AA	206 Kazakh patients with metabolic syndrome or T2DM	Imangaliyeva et al., 2025	Pharmacogenetic Predictors of Metformin Response in Metabolic Syndrome and Type 2 Diabetes: Evidence from a Cohort Study in Kazakhstan
	↓HbA1c	No	AA	202 Chinese patients with T2DM	He et al., 2015	SLC47A1 gene rs2289669 G > A variants enhance the glucose-lowering effect of metformin via delaying its excretion in Chinese type 2 diabetes patients
rs2252281	no effect	Yes	C	7,968 European individuals	Dujic et al., 2017	Variants in Pharmacokinetic Transporters and Glycemic Response to Metformin: A Metgen Meta-Analysis
	no effect	Yes	C	1,285 metformin users of European ancestry	Mohammadi Jouabadi et al., 2024	Effects and interaction of single nucleotide polymorphisms at the pharmacokinetic/pharmacodynamic site: insights from the Rotterdam study into metformin clinical response and dose titration
	no effect	No	C	59 Mexican-Mestizo patients with T2DM	Gómez-Hernández et al., 2025	Frequency of Polymorphisms in SLC47A1 (rs2252281 and rs2289669) and SLC47A2 (rs34834489 and rs12943590) and the Influence of SLC22A1 (rs72552763 and rs622342) on HbA1c Levels in Mexican-Mestizo Patients with DMT2 Treated with Metformin Monotherapy
	↓HbA1c	No	C	57 healthy volunteers and 145 patients with T2DM (multi-ethnic cohort)	Stocker et al., 2013	The Effect of Novel Promoter Variants in MATE1 and MATE2 on the Pharmacokinetics and Pharmacodynamics of Metformin
rs12943590	↑HbA1c	No	AA	253 patients with T2DM (189 self-reported Caucasians and 64 self-reported African Americans)	Choi et al., 2011	A common 5'-UTR variant in MATE2-K is associated with poor response to metformin
	↑HbA1c	No	AA	57 healthy volunteers and 145 patients with T2DM (multi-ethnic cohort)	Stocker et al., 2013	The Effect of Novel Promoter Variants in MATE1 and MATE2 on the Pharmacokinetics and Pharmacodynamics of Metformin
	no effect	Yes	A	7,968 European individuals	Dujic et al., 2017	Variants in Pharmacokinetic Transporters and Glycemic Response to Metformin: A Metgen Meta-Analysis
	no effect	Yes	A	34 patients with T2DM (Spain)	Pérez-Gómez et al., 2023	Identification of clinical and pharmacogenetic factors influencing metformin response in Type 2 diabetes mellitus
	no effect	No	A	59 Mexican-Mestizo patients with T2DM	Gómez-Hernández et al., 2025	Frequency of Polymorphisms in SLC47A1 (rs2252281 and rs2289669) and SLC47A2 (rs34834489 and rs12943590) and the Influence of SLC22A1 (rs72552763 and rs622342) on HbA1c Levels in Mexican-Mestizo Patients with DMT2 Treated with Metformin Monotherapy
	no effect	No	A	82 patients of Han nationality in Chaoshan China with T2DM	Chen et al., 2022	Association of SLC22A1, SLC22A2, SLC47A1, and SLC47A2 Polymorphisms with Metformin Efficacy in Type 2 Diabetic Patients
	no effect	No	A	150 Iraqi patients with T2DM	Naem et al., 2024	The Influence of OCT3 and MATE2 Genetic Polymorphisms in Poor Response to Metformin in Type 2 Diabetes Mellitus
	no effect	No	A	105 T2DM (India)	Raj et al., 2018	Lack of effect of the SLC47A1 and SLC47A2 gene polymorphisms on the glycemic response to metformin in type 2 diabetes mellitus patients
	no effect	No	A	206 Kazakh patients with metabolic syndrome or T2DM	Imangaliyeva et al., 2025	Pharmacogenetic Predictors of Metformin Response in Metabolic Syndrome and Type 2 Diabetes: Evidence from a Cohort Study in Kazakhstan
	↓HbA1c	No	AG	188 T2DM patients (India)	Phani et al., 2018	Implication of critical pharmacokinetic gene variants on therapeutic response to metformin in Type 2 diabetes
	↓HbA1c	No	AG	417 Pakistani subjects (217 T2DM, 200 healthy controls)	Raza et al., 2025	Implication of MATE2, OCT2 and ATM Genes Polymorphism and Their Association with Metformin Efficacy and Glycemic Control in Type 2 Diabetes Mellitus Patients
rs34834489	no effect	No	A	59 Mexican-Mestizo patients with T2DM	Gómez-Hernández et al., 2025	Frequency of Polymorphisms in SLC47A1 (rs2252281 and rs2289669) and SLC47A2 (rs34834489 and rs12943590) and the Influence of SLC22A1 (rs72552763 and rs622342) on HbA1c Levels in Mexican-Mestizo Patients with DMT2 Treated with Metformin Monotherapy
rs8192675	no effect	Yes	C	34 patients with T2DM (Spain)	Pérez-Gómez et al., 2023	Identification of clinical and pharmacogenetic factors influencing metformin response in Type 2 diabetes mellitus
	no effect	Yes	C	1,285 metformin users of European ancestry	Mohammadi Jouabadi et al., 2024	Effects and interaction of single nucleotide polymorphisms at the pharmacokinetic/pharmacodynamic site: insights from the Rotterdam study into metformin clinical response and dose titration
	↓HbA1c	No	C	13,123 participants (different ancestries)	Zhou et al., 2016	Variation in the glucose transporter gene SLC2A2 is associated with glycemic response to metformin
