# Supplementary material for: Transporter gene variants influencing metformin pharmacokinetics and pharmacodynamics common in European populations: a pharmacogenetic narrative review
Source: Front Pharmacol. 2026 Jun 19;17:1794405. doi: 10.3389/fphar.2026.1794405 (PMC13328363; doi:10.3389/fphar.2026.1794405)
Supplement: Supplementary file 2 [file Table3.xlsx]

## Sheet: Table S3
Supplementary Table S3: Overview of individual studies included in the review
No.	Identification (PMCID/PMC/PMID)	Author(s), Year	Article name	DOI	Number of patients	Cohort size	rs316019	rs622342	rs12943590	rs628031	rs34834489	rs2289669	rs72552763	rs2076828	rs2252281	rs272893	rs594709	rs8192675	SUMA
1.	PMCID:PMC5903234	Santoro et al., 2018	Influence of pharmacogenetic polymorphisms and demographic variables on metformin pharmacokinetics in an admixed Brazilian cohort	10.1111/bcp.13522	106 healthy Brazilian adults	medium	1	1	1	0	0	1	1	0	1	0	0	0	6
2.	PMCID:PMC5425333	Dujic et al., 2017	Variants in Pharmacokinetic Transporters and Glycemic Response to Metformin: A Metgen Meta-Analysis	10.1002/cpt.567	7,968 European individuals	large	1	1	1	0	0	1	1	0	1	1	0	0	7
3.	PMCID:PMC3675749	Yoon et al., 2013	Influences of organic cation transporter polymorphisms on the population pharmacokinetics of metformin in healthy subjects	10.1208/s12248-013-9460-z	96 healthy Korean individuals	small	1	0	1	0	0	0	0	0	0	0	0	0	2
4.	PMID:25939711	Christensen et al., 2015	Steady-state pharmacokinetics of metformin is independent of the OCT1 genotype in healthy volunteers	10.1007/s00228-015-1853-8	34 healthy Caucasian individuals	small	1	0	1	0	0	1	0	0	1	0	0	0	4
5.	PMID:23652408	Chung et al., 2013	Functional characterization of MATE2-K genetic variants and their effects on metformin pharmacokinetics	10.1097/FPC.0b013e3283622037	48 healthy Koreans	small	0	0	1	0	1	0	0	0	0	0	0	0	2
6.	PMCID:PMC3329222	Choi et al., 2011	A common 5'-UTR variant in MATE2-K is associated with poor response to metformin	10.1038/clpt.2011.165	253 patients with T2DM (189 self-reported Caucasians and 64 self-reported African Americans)	medium	0	0	1	0	0	0	0	0	0	0	0	0	1
7.	PMID:17111267	Shikata et al., 2007	Human organic cation transporter (OCT1 and OCT2) gene polymorphisms and therapeutic effects of metformin	10.1007/s10038-006-0087-0	33 patients (24 responders and 9 non-responders)	small	0	0	0	1	0	0	0	0	0	0	0	0	1
8.	PMID:28380657	Sundelin et al., 2017	Genetic Polymorphisms in Organic Cation Transporter 1 Attenuates Hepatic Metformin Exposure in Humans	10.1002/cpt.701	12 participants (Denmark)	small	0	0	0	0	0	0	1	0	0	0	0	0	1
9.	PMID:21989078	Christensen et al., 2011	The pharmacogenetics of metformin and its impact on plasma metformin steady-state levels and glycosylated hemoglobin A1c	10.1097/FPC.0b013e32834c0010	371 Danish patients with T2DM	medium	0	0	0	0	0	0	1	0	0	0	0	0	1
10.	PMCID:PMC4468641	Chen et al., 2015	Targeted disruption of organic cation transporter 3 attenuates the pharmacologic response to metformin	10.1124/mol.114.096776	4 mice	small	0	0	0	0	0	0	0	1	0	0	0	0	1
11.	39403148	Ortega-Ayala et al., 2024a	Longitudinal assessment of SNPs rs72552763 and rs622342 in SLC22A1 over HbA1c control among Mexican-Mestizo diabetic type 2 patients	http://dx.doi.org/10.3389/fphar.2024.1433519	69 Mexican-Mestizo patients with T2DM	small	1	1	0	1	0	0	1	1	0	0	1	0	6
12.	37610884	Pérez-Gómez et al., 2023	Identification of clinical and pharmacogenetic factors influencing metformin response in Type 2 diabetes mellitus	http://dx.doi.org/10.2217/pgs-2023-0109	34 patients with T2DM (Spain)	small	1	0	1	0	0	1	1	0	0	1	0	1	6
13.	38938740	Ortega-Ayala et al., 2024b	Impact of SLC22A1 variants rs622342 and rs72552763 on HbA1c and metformin plasmatic concentration levels in patients with type 2 diabetes mellitus	http://dx.doi.org/10.3892/br.2024.1806	59 Mexican-Mestizo patients with T2DM	small	1	1	0	1	0	0	1	1	0	0	1	0	6
14.	31012983	Reséndiz‐Abarca et al., 2019	Altered Glycemic Control Associated With Polymorphisms in the SLC22A1 (OCT1) Gene in a Mexican Population With Type 2 Diabetes Mellitus Treated With Metformin: A Cohort Study	http://dx.doi.org/10.1002/jcph.1425	308 Mexican patients with T2DM	medium	1	1	0	1	0	1	0	0	0	0	1	0	5
15.	36289808	Chen et al., 2022	Association of SLC22A1, SLC22A2, SLC47A1, and SLC47A2 Polymorphisms with Metformin Efficacy in Type 2 Diabetic Patients	http://dx.doi.org/10.3390/biomedicines10102546	82 patients of Han nationality in Chaoshan China with T2DM	small	1	0	1	1	0	1	0	0	0	0	0	0	4
16.	26464716	Zhou et al., 2015	Genetic variants of OCT1 influence glycemic response to metformin in Han Chinese patients with type-2 diabetes mellitus in Shanghai	NA	137 Han Chinese patients with T2DM	medium	0	0	0	1	0	0	1	0	0	0	0	0	2
17.	39535164	Wang et al., 2024a	Expression of the C-allele of intronic rs8192675 in SLC2A2 is associated with improved glucose response to metformin	http://dx.doi.org/10.1590/1678-4685-GMB-2023-0281	HEK293T cell lines	small	0	0	0	0	0	0	0	0	0	0	0	1	1
18.	31231590	Ebid et al., 2019	The influence of SLC22A1 rs622342 and ABCC8 rs757110 genetic variants on the efficacy of metformin and glimepiride combination therapy in Egyptian patients with type 2 diabetes	http://dx.doi.org/10.1080/21556660.2019.1619571	127 Egyptian patients with T2DM	medium	0	1	0	0	0	0	0	0	0	0	0	0	1
19.	35639991	Kim et al., 2022	Association of the SLC47A1 Gene Variant With Responses to Metformin Monotherapy in Drug-naive Patients With Type 2 Diabetes	http://dx.doi.org/10.1210/clinem/dgac333	953 patients with T2DM (meta-analysis)	large	0	0	0	0	0	1	0	0	0	0	0	0	1
20.	34505146	Kalamajski et al., 2022	Genomic editing of metformin efficacy-associated genetic variants in SLC47A1 does not alter SLC47A1 expression	http://dx.doi.org/10.1093/hmg/ddab266	more than 10,000 MetGen participants of European ancestry and in vitro study	large	0	0	0	0	0	1	0	0	0	0	0	0	1
21.	32454819	Wu et al., 2020	SLC22A1 rs622342 Polymorphism Predicts Insulin Resistance Improvement in Patients with Type 2 Diabetes Mellitus Treated with Metformin: A Cross-Sectional Study	http://dx.doi.org/10.1155/2020/2975898	111 Chinese patients with T2DM	medium	0	1	0	0	0	0	0	0	0	0	0	0	1
22.	25025077	Klen et al., 2014	The Role of Genetic Factors and Kidney and Liver Function in Glycemic Control in Type 2 Diabetes Patients on Long-Term Metformin and Sulphonylurea Cotreatment	http://dx.doi.org/10.1155/2014/934729	135 Slovenian patients with T2DM	medium	0	0	0	1	0	1	0	0	0	0	0	0	2
23.	28321905	Liang et al., 2017	Differential increments of basal glucagon-like-1 peptide concentration among SLC47A1 rs2289669 genotypes were associated with inter-individual variability in glycaemic response to metformin in Chinese people with newly diagnosed Type 2 diabetes	http://dx.doi.org/10.1111/dme.13351	291 Chinese patients with T2DM	medium	0	0	0	0	0	1	0	0	0	0	0	0	1
24.	32575674	Naja et al., 2020	rs622342 in SLC22A1, CYP2C9*2 and CYP2C9*3 and Glycemic Response in Individuals with Type 2 Diabetes Mellitus Receiving Metformin/Sulfonylurea Combination Therapy: 6-Month Follow-Up Study	http://dx.doi.org/10.3390/jpm10020053	88 Lebanese patients with T2DM	small	0	1	0	0	0	0	0	0	0	0	0	0	1
25.	35711690	Zepeda-Carrillo et al., 2022	Effect of Metformin on Glycemic Control Regarding Carriers of the SLC22A1/OCT1 (rs628031) Polymorphism and Its Interactions with Dietary Micronutrients in Type 2 Diabetes	http://dx.doi.org/10.2147/DMSO.S354579	240 Mexican patients with T2DM	medium	0	0	0	1	0	0	0	0	0	0	0	0	1
26.	36528847	Vohra et al., 2023	Implications of genetic variations, differential gene expression, and allele-specific expression on metformin response in drug-naive type 2 diabetes	http://dx.doi.org/10.1007/s40618-022-01989-y	146 patients with T2DM (India)	medium	0	0	0	0	0	0	0	0	0	1	0	0	1
27.	30959948	Chang et al., 2019	Association between Polymorphisms of OCT1 and Metabolic Response to Metformin in Women with Polycystic Ovary Syndrome	http://dx.doi.org/10.3390/ijms20071720	200 women (87 with PCOS, 113 controls; Taiwan)	medium	1	0	0	1	0	0	0	0	0	0	0	0	2
28.	39086121	Naem et al., 2024	The Influence of OCT3 and MATE2 Genetic Polymorphisms in Poor Response to Metformin in Type 2 Diabetes Mellitus	http://dx.doi.org/10.1002/edm2.486	150 Iraqi patients with T2DM	medium	0	0	1	0	0	0	0	0	0	0	0	0	1
29.	35905099	Ningrum et al., 2022	The influence of metformin transporter gene SLC22A1 and SLC47A1 variants on steady-state pharmacokinetics and glycemic response	http://dx.doi.org/10.1371/journal.pone.0271410	81 patients with T2DM (Indonesia)	small	0	0	0	1	0	1	0	0	0	0	0	0	2
30.	30413829	Rathmann et al., 2019	A variant of the glucose transporter gene SLC2A2 modifies the glycaemic response to metformin therapy in recently diagnosed type 2 diabetes	http://dx.doi.org/10.1007/s00125-018-4759-z	508 patients with T2DM (Germany)	large	0	0	0	0	0	0	0	0	0	0	0	1	1
31.	35890074	Ortega-Ayala et al., 2022	Pharmacogenetics of Metformin Transporters Suggests No Association with Therapeutic Inefficacy among Diabetes Type 2 Mexican Patients	http://dx.doi.org/10.3390/ph15070774	103 Mexican-Mestizo patients with T2DM	medium	1	1	0	1	0	0	1	1	0	0	1	0	6
32.	28775995	Mousavi et al., 2017	Pharmacogenetic variation of SLC47A1 gene and metformin response in type2 diabetes patients	NA	71 Iranian patients with T2DM	small	0	0	0	0	0	1	0	0	0	0	0	0	1
33.	19228809	Becker et al., 2009a	Genetic Variation in the Multidrug and Toxin Extrusion 1 Transporter Protein Influences the Glucose-Lowering Effect of Metformin in Patients With Diabetes: A Preliminary Study	http://dx.doi.org/10.2337/db08-1028	116 Caucasian patients with T2DM	medium	0	0	0	0	0	1	0	0	0	0	0	0	1
34.	31814751	Altall et al., 2019	SLC22A1 And ATM Genes Polymorphisms Are Associated With The Risk Of Type 2 Diabetes Mellitus In Western Saudi Arabia: A Case-Control Study	http://dx.doi.org/10.2147/TACG.S229952	201 patients with T2DM and 89 controls (Western Saudi Arabia)	medium	0	0	0	1	0	0	0	0	0	0	0	0	1
35.	27025966	Ando et al., 2016	Influence of genetic polymorphisms of multidrug and toxin extrusion protein 1 on its mRNA expression in peripheral blood cells	http://dx.doi.org/10.1016/j.jphs.2016.03.002	35 Japanese patients with prostate cancer	small	0	0	0	0	0	0	0	0	1	0	0	0	1
36.	39653092	Abrahams-October et al., 2025	Effects of Xhosa specific solute carrier family 22-member 2 haplotypes on the cellular uptake of metformin and cimetidine	10.1016/j.gene.2024.149157	transfected HEK-293 cells	small	1	0	0	0	0	0	0	0	0	0	0	0	1
37.	26605869	Dujic et al., 2016	Organic cation transporter 1 variants and gastrointestinal side effects of metformin in patients with Type 2 diabetes	10.1111/dme.13040	92 patients with T2DM (Bosnia and Herzegovina)	small	0	0	0	0	0	0	1	0	0	0	0	0	1
38.	26977146	Xiao et al., 2016	The Impacts of SLC22A1 rs594709 and SLC47A1 rs2289669 Polymorphisms on Metformin Therapeutic Efficacy in Chinese Type 2 Diabetes Patients	http://dx.doi.org/10.1155/2016/4350712	53 Chinese patients with T2DM	small	0	0	0	0	0	1	0	0	0	0	0	0	1
39.	40004467	Moreno-González et al., 2025	Genetic Variants of SLC22A1 rs628031 and rs622342 and Glycemic Control in T2DM Patients from Northern Mexico	http://dx.doi.org/10.3390/genes16020139	110 patients with T2DM (Mexico)	medium	0	1	0	1	0	0	1	0	0	0	0	0	3
40.	26004431	He et al., 2015	SLC47A1 gene rs2289669 G > A variants enhance the glucose-lowering effect of metformin via delaying its excretion in Chinese type 2 diabetes patients	http://dx.doi.org/10.1016/j.diabres.2015.05.003	202 Chinese patients with T2DM	medium	0	0	0	0	0	1	0	0	0	0	0	0	1
41.	19898263	Becker et al., 2010	Interaction between polymorphisms in the OCT1 and MATE1 transporter and metformin response	http://dx.doi.org/10.1097/FPC.0b013e328333bb11	98 incident Caucasian metformin users	small	0	1	0	0	0	1	0	0	0	0	0	0	2
42.	25492374	Umamaheswaran et al., 2015	Influence of SLC22A1 rs622342 genetic polymorphism on metformin response in South Indian type 2 diabetes mellitus patients	http://dx.doi.org/10.1007/s10238-014-0322-5	122 patients with T2DM and 112 healthy controls (South India)	medium	0	1	0	0	0	0	0	0	0	0	0	0	1
43.	36853844	Singh et al., 2023	Pharmacogenetic impact of SLC22A1 gene variant rs628031 (G/A) in newly diagnosed Indian type 2 diabetes patients undergoing metformin monotherapy	http://dx.doi.org/10.1097/FPC.0000000000000493	478 Indian patients with T2DM	medium	0	0	0	1	0	0	0	0	0	0	0	0	1
44.	28834135	Pedersen et al., 2018	The Pharmacogenetics of Metformin in Women with Polycystic Ovary Syndrome: A Randomized Trial	http://dx.doi.org/10.1111/bcpt.12874	40 Caucasian women with PCOS	small	0	0	1	0	0	1	1	0	1	0	0	0	4
45.	22882994	Tkáč et al., 2013	Pharmacogenomic association between a variant in SLC47A1 gene and therapeutic response to metformin in type 2 diabetes	http://dx.doi.org/10.1111/j.1463-1326.2012.01691.x	148 Caucasian patients with T2DM	medium	1	1	0	0	0	1	0	0	0	0	0	0	3
46.	39005567	Ahmed et al., 2023	Association of SLC22A1, SLC47A1, and KCNJ11 polymorphisms with efficacy and safety of metformin and sulfonylurea combination therapy in Egyptian patients with type 2 diabetes	http://dx.doi.org/10.4103/1735-5362.389949	100 Egyptian patients with T2DM	medium	0	0	0	1	0	1	1	0	0	0	0	0	3
47.	29914345	Phani et al., 2018	Implication of critical pharmacokinetic gene variants on therapeutic response to metformin in Type 2 diabetes	http://dx.doi.org/10.2217/pgs-2018-0041	188 T2DM patients (India)	medium	1	1	1	0	0	1	0	0	0	0	0	0	4
48.	29790415	Out et al., 2018	A gene variant near ATM affects the response to metformin and metformin plasma levels: a post hoc analysis of an RCT	http://dx.doi.org/10.2217/pgs-2018-0010	336 Caucasian patients with T2DM	medium	0	1	0	0	0	1	0	0	0	0	0	0	2
49.	23267855	Stocker et al., 2013	The Effect of Novel Promoter Variants in MATE1 and MATE2 on the Pharmacokinetics and Pharmacodynamics of Metformin	http://dx.doi.org/10.1038/clpt.2012.210	57 healthy volunteers and 145 patients with T2DM (multi-ethnic cohort)	medium	1	0	1	0	0	0	1	0	1	0	0	0	4
50.	19381165	Becker et al., 2009b	Genetic variation in the organic cation transporter 1 is associated with metformin response in patients with diabetes mellitus	http://dx.doi.org/10.1038/tpj.2009.15	102 Caucasian patients with T2DM	medium	0	1	0	0	0	0	0	0	0	0	0	0	1
51.	39375343	Mohammadi Jouabadi et al., 2024	Effects and interaction of single nucleotide polymorphisms at the pharmacokinetic/pharmacodynamic site: insights from the Rotterdam study into metformin clinical response and dose titration	http://dx.doi.org/10.1038/s41397-024-00352-z	1,285 metformin users of European ancestry	large	0	1	0	1	0	0	0	1	1	0	0	1	5
52.	27386433	Shokri et al., 2016	Impact of ATM and SLC22A1 Polymorphisms on Therapeutic Response to Metformin in Iranian Diabetic Patients	NA	140 Iranian patients with T2DM	medium	0	0	0	1	0	0	0	0	0	0	0	0	1
53.	27500523	Zhou et al., 2016	Variation in the glucose transporter gene SLC2A2 is associated with glycemic response to metformin	http://dx.doi.org/10.1038/ng.3632	13,123 participants (different ancestries)	large	0	0	0	0	0	0	0	0	0	0	0	1	1
54.	23873119	Christensen et al., 2013	A gene-gene interaction between polymorphisms in the OCT2 and MATE1 genes influences the renal clearance of metformin	http://dx.doi.org/10.1097/FPC.0b013e328364a57d	50 healthy Caucasian volunteers	small	1	1	0	0	0	1	1	0	1	0	0	0	5
55.	22735389	Tarasova et al., 2012	Association of genetic variation in the organic cation transporters OCT1, OCT2 and multidrug and toxin extrusion 1 transporter protein genes with the gastrointestinal side effects and lower BMI in metformin-treated type 2 diabetes patients	http://dx.doi.org/10.1097/FPC.0b013e3283561666	246 patients with T2DM (Latvia)	medium	1	0	0	1	0	1	1	0	0	0	0	0	4
56.	39928707	St-Amour et al., 2025	PCK1 and SLC22A2 gene variants associated with response to metformin treatment in type 2 diabetes	10.1371/journal.pone.0305511	82 patients with T2DM (Canada)	small	1	0	1	0	1	1	0	1	1	0	1	1	8
57.	37641646	Degaga et al., 2023	Association of Met420del Variant of Metformin Transporter Gene SLC22A1 with Metformin Treatment Response in Ethiopian Patients with Type 2 Diabetes	10.2147/DMSO.S426632	86 Ethiopian patients with T2DM	small	0	0	0	0	0	0	1	0	0	0	0	0	1
58.	32055553	Moon et al., 2018	Effect of plasma membrane monoamine transporter genetic variants on pharmacokinetics of metformin in humans	10.12793/tcp.2018.26.2.79	91 healthy subjects (Korea)	small	1	0	1	0	1	1	0	0	0	0	0	0	4
59.	40943569	Gómez-Hernández et al., 2025	Frequency of Polymorphisms in SLC47A1 (rs2252281 and rs2289669) and SLC47A2 (rs34834489 and rs12943590) and the Influence of SLC22A1 (rs72552763 and rs622342) on HbA1c Levels in Mexican-Mestizo Patients with DMT2 Treated with Metformin Monotherapy	10.3390/ijms26178652	59 Mexican-Mestizo patients with T2DM	small	0	1	1	0	1	1	1	0	1	0	0	0	6
60.	NA	Chaivanit et al., 2018	Impact of SLC47A1 (rs2289669 G>A) Variant on Metformin Associated Lactic Acidosis Patients	NA	10 patients with MALA (Thailand)	small	0	0	0	0	0	1	0	0	0	0	0	0	1
61.	NA	Raza et al., 2025	Implication of MATE2, OCT2 and ATM Genes Polymorphism and Their Association with Metformin Efficacy and Glycemic Control in Type 2 Diabetes Mellitus Patients	10.17576/jsm-2025-5408-11	417 Pakistani subjects (217 T2DM, 200 healthy controls)	medium	0	0	1	0	0	0	0	0	0	0	0	0	1
62.	30433870	Raj et al., 2018	Lack of effect of the SLC47A1 and SLC47A2 gene polymorphisms on the glycemic response to metformin in type 2 diabetes mellitus patients	10.1515/dmpt-2018-0030	105 T2DM (India)	medium	0	0	1	0	0	1	0	0	0	0	0	0	2
63.	41050568	Imangaliyeva et al., 2025	Pharmacogenetic Predictors of Metformin Response in Metabolic Syndrome and Type 2 Diabetes: Evidence from a Cohort Study in Kazakhstan	10.1155/jdr/1568889	206 Kazakh patients with metabolic syndrome or T2DM	medium	0	0	1	0	0	1	0	1	0	0	1	0	4
