# Supplementary material for: Transporter gene variants influencing metformin pharmacokinetics and pharmacodynamics common in European populations: a pharmacogenetic narrative review
Source: Front Pharmacol. 2026 Jun 19;17:1794405. doi: 10.3389/fphar.2026.1794405 (PMC13328363; doi:10.3389/fphar.2026.1794405)
Supplement: Supplementary file 3 [file Table1.xlsx]

## Sheet: Table S1
	Rs number	Transporter protein	Variant type	AAF	PharmGKB Level (Clinical Annotation)
1.	rs316019	OCT2	missense	10.3	3
2.	rs622342	OCT1	intron	36.4	3
3.	rs12943590	MATE2-K	5'UTR	28.0	3
4.	rs36056065	NA	NA	NA	3
5.	rs628031	OCT1	missense	40.4	3
6.	rs34834489	MATE2-K	intron	35.7	3
7.	rs12208357	OCT1	missense	7.2	3
8.	rs2289669	MATE1	intron	41.6	3
9.	rs1867351	OCT1	missense	20.6	NA
10.	rs72552763	OCT1	inframe deletion	14.9	3
11.	rs34059508	OCT1	missense	2.3	NA
12.	rs2076828	OCT3	3'UTR	42.9	3
13.	rs3127602	OCT3	intron	29.0	NA
14.	rs316009	OCT2	intron	10.2	NA
15.	rs34399035	MATE2-K	stop gained (nonsense)	0.7	NA
16.	rs2120274	MATE1	NA	44.2	NA
17.	rs6935207	OCT1	SLC22A1 : 2KB Upstream Variant	18.4	NA
18.	rs3889348	PMAT	intron	36.7	NA
19.	rs2252281	MATE1	5'UTR	39.6	3
20.	rs13266634	ZNT8	missense	30.1	NA
21.	rs461473	OCT1	intron	10.0	NA
22.	rs1050152	OCTN1	missense	42.4	NA
23.	rs2282143	OCT1	missense	1.5	3
24.	rs8187725	OCT3	missense	0.006	3
25.	rs272893	OCTN1	missense	38.3	3
26.	rs10234709	PMAT	intron	38.9	NA
27.	rs8065082	MATE1	intron	44.8	NA
28.	rs594709	OCT1	intron	40.3	3
29.	rs315978	OCT2	intron	10.6	NA
30.	rs662301	OCT2	LOC105378088 : Non Coding Transcript Variant	7.8	NA
31.	rs8192675	GLUT2	intron	29.7	3
